# Supplementary material for: Secular Trends in Dietary Intake over a 20-Year Period in People with Type 2 Diabetes in Japan: A Comparative Study of Two Nationwide Registries; Japan Diabetes Complications Study (JDCS) and Japan Diabetes Clinical Data Management Study (JDDM)
Source: Nutrients. 2021 Sep 28;13(10):3428. doi: 10.3390/nu13103428 (PMC8538089; doi:10.3390/nu13103428)
Supplement: Supplementary file 1 [file nutrients-13-03428-s001.zip]

Archive with 1 entries (1 files):
- nutrients-1384640-supplementary.pdf
